# Supplementary material for: Prognostic value of MMP9 activity level in resected stage I B lung adenocarcinoma
Source: Cancer Med. 2016 Jul 25;5(9):2323–31. doi: 10.1002/cam4.821 (PMC5055171; doi:10.1002/cam4.821)
Supplement: Supplementary file 1 — Data S1. Original Data Set. [file CAM4-5-2323-s001.xlsx]

## Sheet: Tissue
Gender	Age	Pathological stage	Predominant Subtype	Acinar	Lepidic	Micropapillary	Papillary	Solid	MMP9 activity （ng/mg protein）	Time of operation	DFS Time (month)	Time of Recurrence	Time of Death	DFS	OS	Smoking history	Tumor size (cm)	ECOG performance status	Lymphatic and/or vessel invasion	Visceral pleural involvement	Adjuvant chemotherapy	Last Follow-up time	Follow-up Records	Lobe location	EGFR sensitive mutation	MMP9 Expression
female	75	Ⅰb	Acinar	1	0	0	0	0	857.33	2013-02-04	26.2	2015-04-01		1	0	Never	3.3	1	Absent	Absent	No	2016-03-01	relapse	Left upper lobe	No	1
male	61	Ⅰb	Acinar	1	0	0	0	0	902	2013-05-06	34.2			0	0	Ever	4	0	Present	Absent	Yes	2016-03-01	disease free	Right upper lobe Right	No	0
male	77	Ⅰb	Acinar	1	0	0	0	0	993.66	2013-02-12	37			0	0	Ever	3.5	0	Absent	Absent	No	2016-03-01	disease free	Left lower lobe	No	1
female	71	Ⅰb	Acinar	1	0	0	0	0	706.33	2013-02-20	36.7			0	0	Never	4	0	Absent	Present	No	2016-03-01	disease free	Right upper lobe Right	Unknown	1
male	46	Ⅰb	Acinar	1	0	0	0	0	1004.33	2013-02-24	21.4	2014-11-28		1	0	Ever	3.7	1	Absent	Absent	No	2016-03-01	relapse	Right lower lobe	Unknown	1
male	50	Ⅰb	Acinar	1	0	0	0	0	824	2013-02-24	36.6			0	0	Ever	4.2	0	Present	Absent	No	2016-03-01	disease free	Left upper lobe	Unknown	1
male	69	Ⅰb	Acinar	1	0	0	0	0	697.66	2013-05-25	33.6			0	0	Ever	3.2	0	Absent	Absent	No	2016-03-01	disease free	Right upper lobe Right	No	0
male	55	Ⅰb	Acinar	1	0	0	0	0	522.36	2013-05-26	33.5			0	0	Ever	3.3	0	Present	Absent	Yes	2016-03-01	disease free	Right upper lobe Right	Yes	1
female	73	Ⅰb	Acinar	1	0	0	0	0	731.32	2013-02-28	36.4			0	0	Never	3.4	0	Absent	Absent	No	2016-03-01	disease free	Left upper lobe	No	0
female	67	Ⅰb	Acinar	1	0	0	0	0	852.33	2013-02-28	8.9	2013-11-22	2014-09-20	1	1	Ever	4.5	0	Present	Present	No	2016-03-01	death	Left lower lobe	No	0
male	69	Ⅰb	Acinar	1	0	0	0	0	578	2013-03-09	36.1			0	0	Never	3.6	0	Absent	Absent	Yes	2016-03-01	disease free	Left lower lobe	Unknown	0
male	72	Ⅰb	Acinar	1	0	0	0	0	233.87	2013-06-09	33.1			0	0	Never	4.1	1	Present	Present	No	2016-03-01	disease free	Left upper lobe	Yes	0
male	55	Ⅰb	Acinar	1	0	0	0	0	593	2013-03-17	30.7	2015-09-24		1	0	Ever	3.6	0	Absent	Present	No	2016-03-01	relapse	Right middle lobe	Unknown	1
male	66	Ⅰb	Acinar	1	0	0	0	0	431.35	2013-06-18	32.8			0	0	Never	3.8	0	Present	Absent	No	2016-03-01	disease free	Right upper lobe Right	No	1
female	72	Ⅰb	Acinar	1	0	0	0	0	985.66	2013-03-24	35.6			0	0	Never	4	0	Absent	Absent	No	2016-03-01	disease free	Right upper lobe Right	No	0
male	68	Ⅰb	Acinar	1	0	0	0	0	514.66	2013-04-13	35			0	0	Never	3.5	0	Present	Absent	Yes	2016-03-01	disease free	Right upper lobe Right	No	0
female	63	Ⅰb	Acinar	1	0	0	0	0	315.47	2013-04-18	34.8			0	0	Never	3.4	0	Present	Present	No	2016-03-01	disease free	Left upper lobe	No	1
male	69	Ⅰb	Acinar	1	0	0	0	0	164.18	2013-07-18	31.8			0	0	Ever	3.2	0	Absent	Absent	No	2016-03-01	disease free	Right lower lobe	Unknown	0
female	56	Ⅰb	Acinar	1	0	0	0	0	662	2013-04-21	34.7			0	0	Never	4	0	Absent	Absent	Yes	2016-03-01	disease free	Left upper lobe	No	0
female	72	Ⅰb	Acinar	1	0	0	0	0	354.82	2013-07-22	31.6			0	0	Never	3.6	0	Present	Absent	No	2016-03-01	disease free	Right upper lobe Right	Yes	1
female	54	Ⅰb	Acinar	1	0	0	0	0	574.33	2013-07-24	31.6			0	0	Never	3.2	0	Absent	Present	No	2016-03-01	disease free	Left lower lobe	Unknown	1
male	46	Ⅰb	Acinar	1	0	0	0	0	949.66	2013-04-25	17.2	2014-09-23		1	0	Ever	4.2	0	Present	Absent	No	2016-03-01	relapse	Right upper lobe Right	No	0
female	54	Ⅰb	Lepidic	0	1	0	0	0	292	2013-05-03	34.3			0	0	Never	4.1	0	Absent	Absent	No	2016-03-01	disease free	Right middle lobe	Unknown	1
female	79	Ⅰb	Lepidic	0	1	0	0	0	349.63	2013-02-25	36.5			0	0	Never	4.1	0	Present	Present	No	2016-03-01	disease free	Right upper lobe Right	Yes	0
male	74	Ⅰb	Lepidic	0	1	0	0	0	465.66	2013-03-03	20.3	2014-11-02		1	0	Ever	4.1	1	Absent	Absent	Yes	2016-03-01	relapse	Left lower lobe	Unknown	0
male	53	Ⅰb	Lepidic	0	1	0	0	0	608.42	2013-03-04	36.3			0	0	Ever	3.6	0	Present	Absent	No	2016-03-01	disease free	Right upper lobe Right	Yes	1
male	54	Ⅰb	Lepidic	0	1	0	0	0	411.85	2013-06-08	33.1			0	0	Ever	3.5	0	Absent	Absent	No	2016-03-01	disease free	Left upper lobe	No	1
male	60	Ⅰb	Lepidic	0	1	0	0	0	302.12	2013-03-09	36.1			0	0	Never	4	0	Present	Absent	No	2016-03-01	disease free	Right lower lobe	Unknown	1
male	67	Ⅰb	Lepidic	0	1	0	0	0	406.33	2013-03-18	25.1	2015-04-10		1	0	Ever	3.7	0	Absent	Absent	Yes	2016-03-01	relapse	Left upper lobe	Unknown	0
female	62	Ⅰb	Lepidic	0	1	0	0	0	240.66	2013-03-24	35.6			0	0	Never	4	0	Present	Present	No	2016-03-01	disease free	Right upper lobe Right	No	1
male	68	Ⅰb	Lepidic	0	1	0	0	0	300.33	2013-03-25	35.6			0	0	Ever	4.1	0	Present	Absent	No	2016-03-01	disease free	Right middle lobe	Yes	1
male	55	Ⅰb	Lepidic	0	1	0	0	0	588.23	2013-06-30	32.3	2016-02-24		1	0	Ever	3.7	0	Absent	Present	No	2016-03-01	relapse	Left lower lobe	Yes	0
female	68	Ⅰb	Lepidic	0	1	0	0	0	265	2013-03-31	35.4			0	0	Never	3.5	0	Absent	Absent	Yes	2016-03-01	disease free	Left upper lobe	Unknown	0
female	73	Ⅰb	Lepidic	0	1	0	0	0	133.23	2013-04-01	35.4			0	0	Never	4.1	0	Absent	Present	No	2016-03-01	disease free	Left lower lobe	No	0
male	70	Ⅰb	Lepidic	0	1	0	0	0	275.66	2013-07-02	32.3			0	0	Ever	3.5	0	Absent	Absent	No	2016-03-01	disease free	Right upper lobe Right	Yes	1
female	72	Ⅰb	Lepidic	0	1	0	0	0	423.69	2013-04-08	35.1			0	0	Never	3.6	0	Absent	Absent	Yes	2016-03-01	disease free	Left upper lobe	No	0
male	62	Ⅰb	Lepidic	0	1	0	0	0	383.02	2013-07-13	31.9			0	0	Ever	3.7	0	Present	Present	No	2016-03-01	disease free	Right upper lobe Right	Unknown	1
female	65	Ⅰb	Lepidic	0	1	0	0	0	209.33	2013-04-19	34.8			0	0	Never	3.3	1	Absent	Absent	No	2016-03-01	disease free	Left upper lobe	Yes	1
male	78	Ⅰb	Lepidic	0	1	0	0	0	301.33	2013-07-20	31.7			0	0	Ever	4	0	Present	Present	Yes	2016-03-01	disease free	Right upper lobe Right	Unknown	0
female	81	Ⅰb	Lepidic	0	1	0	0	0	295	2013-04-22	34.7			0	0	Never	3.4	1	Absent	Absent	No	2016-03-01	disease free	Left upper lobe	Yes	1
female	60	Ⅰb	Lepidic	0	1	0	0	0	252.66	2013-07-23	31.6			0	0	Never	3.3	0	Absent	Absent	No	2016-03-01	disease free	Right upper lobe Right	Yes	0
female	61	Ⅰb	Lepidic	0	1	0	0	0	268.66	2013-04-30	34.4			0	0	Never	3.3	0	Present	Absent	No	2016-03-01	disease free	Left lower lobe	No	0
male	67	Ⅰb	Micropapillary	0	0	1	0	0	839.04	2013-02-08	11.4	2014-01-16		1	0	Never	3.7	0	Absent	Present	No	2016-03-01	relapse	Right upper lobe Right	No	1
male	61	Ⅰb	Micropapillary	0	0	1	0	0	421.37	2013-02-13	36.9			0	0	Ever	3.2	0	Absent	Absent	No	2016-03-01	disease free	Left lower lobe	Unknown	1
female	76	Ⅰb	Micropapillary	0	0	1	0	0	769.66	2013-05-18	33.8			0	0	Never	3.5	1	Present	Absent	Yes	2016-03-01	disease free	Right lower lobe	Yes	1
male	63	Ⅰb	Micropapillary	0	0	1	0	0	699.82	2013-05-22	33.7			0	0	Ever	3.2	0	Absent	Absent	No	2016-03-01	disease free	Left upper lobe	Unknown	0
female	74	Ⅰb	Micropapillary	0	0	1	0	0	810.29	2013-02-24	36.6			0	0	Never	3.3	0	Present	Present	No	2016-03-01	disease free	Right lower lobe	No	0
male	55	Ⅰb	Micropapillary	0	0	1	0	0	509.82	2013-02-24	24.5	2015-03-01		1	0	Ever	3.5	0	Absent	Absent	Yes	2016-03-01	relapse	Left upper lobe	Yes	1
male	73	Ⅰb	Micropapillary	0	0	1	0	0	866.33	2013-02-25	4.6	2013-07-13		1	0	Ever	3.5	0	Present	Present	No	2016-03-01	relapse	Right lower lobe	No	0
male	67	Ⅰb	Micropapillary	0	0	1	0	0	923.53	2013-06-02	33.3			0	0	Ever	4.1	0	Absent	Absent	Yes	2016-03-01	disease free	Left lower lobe	Unknown	0
male	66	Ⅰb	Micropapillary	0	0	1	0	0	539.29	2013-03-08	15.7	2014-06-22	2015-10-03	1	1	Ever	4.3	0	Absent	Absent	No	2016-03-01	death	Left upper lobe	No	0
male	62	Ⅰb	Micropapillary	0	0	1	0	0	1043.52	2013-03-10	12.1	2014-03-08	2015-03-30	1	1	Ever	4	1	Absent	Present	No	2016-03-01	death	Right lower lobe	No	0
male	59	Ⅰb	Micropapillary	0	0	1	0	0	784	2013-03-18	13.8	2014-05-06		1	0	Ever	4	0	Present	Absent	Yes	2016-03-01	relapse	Left lower lobe	Unknown	0
male	60	Ⅰb	Micropapillary	0	0	1	0	0	349.29	2013-03-30	20.1	2014-11-23		1	0	Ever	3.9	0	Present	Absent	No	2016-03-01	relapse	Left upper lobe	Yes	1
female	63	Ⅰb	Micropapillary	0	0	1	0	0	825.66	2013-04-02	22.3	2015-01-31		1	0	Never	4.2	0	Absent	Present	Yes	2016-03-01	relapse	Right upper lobe Right	Yes	0
female	64	Ⅰb	Micropapillary	0	0	1	0	0	852.64	2013-04-04	11.9	2014-03-27	2015-01-03	1	1	Never	3.2	0	Present	Present	No	2016-03-01	death	Left lower lobe	Unknown	0
female	61	Ⅰb	Micropapillary	0	0	1	0	0	582.56	2013-04-06	34.2			0	0	Never	3.4	0	Absent	Absent	No	2016-03-01	disease free	Right upper lobe Right	Yes	1
female	75	Ⅰb	Micropapillary	0	0	1	0	0	831.66	2013-07-09	23.5	2015-06-14		1	0	Never	4	0	Present	Absent	No	2016-03-01	relapse	Right lower lobe	No	1
female	73	Ⅰb	Micropapillary	0	0	1	0	0	640.35	2013-04-10	35.1			0	0	Never	4	0	Absent	Absent	No	2016-03-01	disease free	Left upper lobe	Unknown	1
female	69	Ⅰb	Micropapillary	0	0	1	0	0	798.63	2013-07-13	31.9			0	0	Never	4.1	0	Present	Absent	No	2016-03-01	disease free	Right middle lobe	Yes	1
female	61	Ⅰb	Micropapillary	0	0	1	0	0	246.83	2013-04-15	34.9			0	0	Never	3.1	0	Absent	Absent	No	2016-03-01	disease free	Right upper lobe Right	Unknown	0
female	63	Ⅰb	Micropapillary	0	0	1	0	0	708.38	2013-04-16	9.8	2014-02-04	2015-09-25	1	1	Never	3.7	0	Present	Absent	No	2016-03-01	death	Right upper lobe Right	No	1
male	66	Ⅰb	Papillary	0	0	0	1	0	519	2013-02-03	37.3			0	0	Ever	3.2	0	Present	Present	No	2016-03-01	disease free	Right upper lobe Right	No	0
female	68	Ⅰb	Papillary	0	0	0	1	0	316	2013-05-04	34.3			0	0	Never	3.2	1	Absent	Present	Yes	2016-03-01	disease free	Right upper lobe Right	Yes	0
male	67	Ⅰb	Papillary	0	0	0	1	0	547.33	2013-05-04	34.3			0	0	Ever	3.3	0	Present	Absent	No	2016-03-01	disease free	Right upper lobe Right	No	0
female	70	Ⅰb	Papillary	0	0	0	1	0	341.33	2013-02-09	37.1			0	0	Never	4	1	Absent	Present	Yes	2016-03-01	disease free	Left upper lobe	Unknown	0
male	66	Ⅰb	Papillary	0	0	0	1	0	558.66	2013-05-14	33.9			0	0	Ever	3.5	0	Present	Absent	No	2016-03-01	disease free	Right upper lobe Right	Yes	1
male	58	Ⅰb	Papillary	0	0	0	1	0	358.33	2013-02-20	35.7			0	0	Ever	4.1	1	Absent	Absent	No	2016-03-01	disease free	Left lower lobe	Unknown	1
female	50	Ⅰb	Papillary	0	0	0	1	0	697.33	2013-03-04	35.3			0	0	Never	4.1	0	Present	Absent	Yes	2016-03-01	disease free	Left upper lobe	No	0
male	55	Ⅰb	Papillary	0	0	0	1	0	834.28	2013-03-04	35.3			0	0	Ever	4.1	0	Absent	Absent	No	2016-03-01	disease free	Left lower lobe	No	0
male	74	Ⅰb	Papillary	0	0	0	1	0	321.33	2013-06-08	33.1			0	0	Never	3.3	0	Present	Present	Yes	2016-03-01	disease free	Left upper lobe	Unknown	0
female	68	Ⅰb	Papillary	0	0	0	1	0	408.46	2013-03-09	36.1			0	0	Never	3.2	0	Absent	Absent	No	2016-03-01	disease free	Right lower lobe	No	0
male	59	Ⅰb	Papillary	0	0	0	1	0	708.66	2013-03-10	23.9	2015-02-25		1	0	Ever	4.1	0	Absent	Absent	Yes	2016-03-01	relapse	Right upper lobe Right	Yes	1
male	66	Ⅰb	Papillary	0	0	0	1	0	396.66	2013-06-22	32.6			0	0	Ever	4.1	0	Absent	Absent	No	2016-03-01	disease free	Right middle lobe	No	0
female	54	Ⅰb	Papillary	0	0	0	1	0	602.34	2013-04-02	35.3			0	0	Never	3.2	0	Present	Present	No	2016-03-01	disease free	Right upper lobe Right	Unknown	1
male	74	Ⅰb	Papillary	0	0	0	1	0	404.25	2013-07-14	31.9			0	0	Ever	4.1	0	Absent	Absent	No	2016-03-01	disease free	Right lower lobe	Yes	1
female	56	Ⅰb	Papillary	0	0	0	1	0	739.2	2013-04-16	13.2	2014-05-17		1	0	Never	4.4	0	Absent	Absent	No	2016-03-01	relapse	Left upper lobe	Unknown	1
male	58	Ⅰb	Papillary	0	0	0	1	0	527.66	2013-04-17	17.3	2014-09-18	2015-10-05	1	1	Ever	4.1	0	Absent	Absent	No	2016-03-01	death	Right middle lobe	No	0
male	50	Ⅰb	Papillary	0	0	0	1	0	395.2	2013-04-17	34.8			0	0	Ever	3.3	0	Present	Present	No	2016-03-01	disease free	Right upper lobe Right	No	1
female	52	Ⅰb	Papillary	0	0	0	1	0	671.33	2013-04-19	10.9	2014-03-12	2014-11-04	1	1	Never	3.3	0	Absent	Absent	No	2016-03-01	death	Left lower lobe	Unknown	0
female	54	Ⅰb	Papillary	0	0	0	1	0	241.57	2013-07-23	31.6			0	0	Never	3.5	0	Present	Absent	No	2016-03-01	disease free	Right lower lobe	Yes	1
female	53	Ⅰb	Papillary	0	0	0	1	0	623.33	2013-04-24	21.7	2015-02-04		1	0	Never	4.2	0	Present	Present	No	2016-03-01	relapse	Left upper lobe	Unknown	1
male	54	Ⅰb	Papillary	0	0	0	1	0	366.66	2013-04-25	34.6			0	0	Ever	3.2	0	Absent	Present	No	2016-03-01	disease free	Right middle lobe	No	1
female	69	Ⅰb	Papillary	0	0	0	1	0	138.93	2013-07-27	31.5			0	0	Never	4.1	0	Present	Absent	No	2016-03-01	disease free	Right middle lobe	No	1
male	54	Ⅰb	Solid	0	0	0	0	1	874	2013-05-06	34.2			0	0	Never	3.2	0	Present	Present	No	2016-03-01	disease free	Right lower lobe	No	1
male	71	Ⅰb	Solid	0	0	0	0	1	728	2013-02-07	2.9	2013-05-05		1	0	Ever	4.6	0	Absent	Present	No	2016-03-01	relapse	Right upper lobe Right	Unknown	1
female	71	Ⅰb	Solid	0	0	0	0	1	1141.66	2013-02-13	14.8	2014-05-03		1	0	Never	4	0	Present	Absent	No	2016-03-01	relapse	Right lower lobe	Yes	0
male	63	Ⅰb	Solid	0	0	0	0	1	1259.29	2013-02-15	11.1	2014-01-14	2014-12-30	1	1	Ever	3.3	0	Absent	Absent	No	2016-03-01	death	Left upper lobe	Unknown	1
female	70	Ⅰb	Solid	0	0	0	0	1	1030.73	2013-02-21	24.7	2015-03-04		1	0	Never	3.2	0	Present	Absent	No	2016-03-01	relapse	Right lower lobe	Yes	0
female	71	Ⅰb	Solid	0	0	0	0	1	823.33	2013-05-22	33.7			0	0	Never	3.3	0	Absent	Absent	Yes	2016-03-01	disease free	Right lower lobe	No	0
male	60	Ⅰb	Solid	0	0	0	0	1	893.57	2013-02-24	7.8	2013-10-16	2016-01-05	1	1	Ever	3.4	0	Present	Present	No	2016-03-01	death	Left lower lobe	Unknown	1
female	55	Ⅰb	Solid	0	0	0	0	1	922.33	2013-02-25	34.5			0	0	Never	3.7	1	Absent	Present	Yes	2016-03-01	disease free	Right upper lobe Right	No	1
male	51	Ⅰb	Solid	0	0	0	0	1	1217.38	2013-03-01	23.1	2015-01-23		1	0	Ever	3.6	0	Present	Absent	Yes	2016-03-01	relapse	Left upper lobe	No	0
female	71	Ⅰb	Solid	0	0	0	0	1	935	2013-03-03	10	2013-12-28	2014-04-25	1	1	Never	3.8	0	Absent	Absent	No	2016-03-01	death	Left upper lobe	No	1
female	60	Ⅰb	Solid	0	0	0	0	1	854.66	2013-03-08	20.2	2014-11-04		1	0	Never	4.3	0	Absent	Absent	Yes	2016-03-01	relapse	Right lower lobe	No	0
male	63	Ⅰb	Solid	0	0	0	0	1	705.33	2013-03-13	17.7	2014-08-26		1	0	Ever	4.4	0	Present	Present	No	2016-03-01	relapse	Right lower lobe	Unknown	1
male	70	Ⅰb	Solid	0	0	0	0	1	948.66	2013-06-17	32.8			0	0	Ever	3.9	0	Absent	Absent	No	2016-03-01	disease free	Right lower lobe	Yes	0
female	71	Ⅰb	Solid	0	0	0	0	1	1643.33	2013-03-25	22.3	2015-01-23		1	0	Never	4.1	0	Absent	Absent	No	2016-03-01	relapse	Right upper lobe Right	Unknown	1
male	54	Ⅰb	Solid	0	0	0	0	1	1397.66	2013-03-28	10.1	2014-01-25	2014-08-03	1	1	Ever	3.5	0	Absent	Present	No	2016-03-01	death	Left upper lobe	No	1
female	71	Ⅰb	Solid	0	0	0	0	1	1522.33	2013-03-28	9	2013-12-23		1	0	Never	4.3	1	Present	Absent	Yes	2016-03-01	relapse	Right upper lobe Right	Unknown	1
female	53	Ⅰb	Solid	0	0	0	0	1	1593	2013-03-31	35.4			0	0	Never	3.6	0	Absent	Present	No	2016-03-01	disease free	Right lower lobe	Yes	1
male	64	Ⅰb	Solid	0	0	0	0	1	1164.66	2013-04-12	8.8	2014-01-01		1	0	Ever	4.2	0	Absent	Absent	No	2016-03-01	relapse	Left upper lobe	Unknown	1
male	70	Ⅰb	Solid	0	0	0	0	1	1089.33	2013-04-18	34.8			0	0	Ever	4.1	0	Present	Absent	No	2016-03-01	disease free	Right lower lobe	Yes	1
male	71	Ⅰb	Solid	0	0	0	0	1	1332.62	2013-07-25	31.5			0	0	Ever	3.7	0	Absent	Absent	No	2016-03-01	disease free	Right middle lobe	No	0
